# Supplementary material for: Prognostic and Immunological Value of Angiotensin-Converting Enzyme 2 in Pan-Cancer
Source: Front Mol Biosci. 2020 Sep 1;7:189. doi: 10.3389/fmolb.2020.00189 (PMC7490340; doi:10.3389/fmolb.2020.00189)
Supplement: Supplementary file 1 [file Data_Sheet_1.ZIP]

Archive with 5 entries (5 files):
- Supplementary Figure 1.pdf
- Supplementary Figure 2.pdf
- Supplementary Figure 3.pdf
- Supplementary Figures legends.docx
- Supplementary Table 1.docx
